# Supplementary material for: Regulatory hotspot on the influenza A virus polymerase revealed through the structure of the NEP-polymerase complex
Source: Sci Adv. 2026 Jan 23;12(4):eaeb4073. doi: 10.1126/sciadv.aeb4073 (PMC12829568; doi:10.1126/sciadv.aeb4073)
Supplement: Supplementary file 2 — Movie S1 [file sciadv.aeb4073_movie_s1.zip]

Archive with 1 entries (1 files):
- sciadv.aeb4073_movie_s1.mov
