# Supplementary material for: Regulatory hotspot on the influenza A virus polymerase revealed through the structure of the NEP-polymerase complex
Source: Sci Adv. 2026 Jan 23;12(4):eaeb4073. doi: 10.1126/sciadv.aeb4073 (PMC12829568; doi:10.1126/sciadv.aeb4073)
Supplement: Supplementary file 3 — Dataset S1 [file sciadv.aeb4073_dataset_s1.zip › sciadv.aeb4073_dataset_s1.xlsx]

## Sheet: Data S1A
Settings			Readings		Average	NLR	%
NEP-Luc1 + PA-Luc2 + PB2 + PB1		Vector	797817	886408	842112	20.9953	100		Vector	100	100
		-PB2	560498	508551	534524	13.3266	63.4742		-PB2	63.4742	54.8569
		-PB1	85663	92013	88838	2.21489	10.5494		-PB1	10.5494	7.86162
		-PB2 & PB1	83121	77170	80145.5	1.99817	9.5172		-PB2 & PB1	9.5172	6.66817
NEP-Luc1		Luc2	11581	10359	10970
PA-Luc2		Luc1	26003	32276	29139.5
Replicate 1
Settings			Readings		Average	NLR	%
NEP-Luc1 + PA-Luc2 + PB2 + PB1		Vector	1521100	1459000	1490050	27.5917	100
		-PB2	869414	765377	817396	15.136	54.8569
		-PB1	122159	112125	117142	2.16916	7.86162
		-PB2 & PB1	104094	94624	99359	1.83986	6.66817
NEP-Luc1		Luc2	16954	18917	17935.5
PA-Luc2		Luc1	36075	36061	36068
Replicate 2
Settings			Readings		Average	NLR	%
NEP-Luc1 + PA-Luc2 + PB2 + PB1		Vector	1241391	1216033	1228712	21.8451	100
		-PB2	602685	656605	629645	11.1944	51.2443
		-PB1	87427	93737	90582	1.61045	7.37211
		-PB2 & PB1	71560	75601	73580.5	1.30818	5.98843
NEP-Luc1		Luc2	15162	14817	14989.5
PA-Luc2		Luc1	41207	41307	41257
Replicate 3
Data corresponds to Fig. 3B

## Sheet: Data S1B
Omission of PB1 and PA								Omission of PB2 and PA								Omission of PB2 and PB1
NEP-Luc1 + PB2-Luc2			Readings		Average	NLR		NEP-Luc1 + PB1-Luc2			Readings		Average	NLR		NEP-Luc1 + PA-Luc2			Readings		Average	NLR
PB1-PA	NEP-Luc1	PB2-Luc2	174990	176653	175822	2.78938		PB2-PB1	NEP-Luc1	PB1-Luc2	133857	149395	141626	3.28294		PB2-PB1	NEP-Luc1	PA-Luc2	804606	927660	866133	15.4722
	Luc1	PB2-Luc2	26880	21541	24210.5	63032.5			Luc1	PB1-Luc2	13280	10918	12099	43140			Luc1	PA-Luc2	25667	24211	24939	55980
	Luc2	NEP-Luc1	39736	37908	38822				Luc2	NEP-Luc1	34509	27573	31041				Luc2	NEP-Luc1	34509	27573	31041
pcDNA	NEP-Luc1	PB2-Luc2	16657	12471	14564	0.231055		pcDNA	NEP-Luc1	PB1-Luc2	12179	10709	11444	0.265276		pcDNA	NEP-Luc1	PA-Luc2	69389	64730	67059.5	1.19792
Replicate 1								Replicate 1								Replicate 1
NEP-Luc1 + PB2-Luc2			Readings		Average	NLR		NEP-Luc1 + PB1-Luc2			Readings		Average	NLR		NEP-Luc1 + PA-Luc2			Readings		Average	NLR
PB1-PA	NEP-Luc1	PB2-Luc2	118517	134678	126598	2.3099		PB2-PB1	NEP-Luc1	PB1-Luc2	163152	117290	140221	3.19315		PB2-PB1	NEP-Luc1	PA-Luc2	1134000	764821	949410	14.5847
	Luc1	PB2-Luc2	28098	22925	25511.5	54806.5			Luc1	PB1-Luc2	14376	14860	14618	43913			Luc1	PA-Luc2	46607	24996	35801.5	65096.5
	Luc2	NEP-Luc1	32905	25685	29295				Luc2	NEP-Luc1	32905	25685	29295				Luc2	NEP-Luc1	32905	25685	29295
pcDNA	NEP-Luc1	PB1-Luc2	14851	13844	14347.5	0.261785		pcDNA	NEP-Luc1	PB1-Luc2	9313	7210	8261.5	0.188133		pcDNA	NEP-Luc1	PA-Luc2	55338	38458	46898	0.720438
Replicate 2								Replicate 2								Replicate 2
NEP-Luc1 + PB2-Luc2			Readings		Average	NLR		NEP-Luc1 + PB1-Luc2			Readings		Average	NLR		NEP-Luc1 + PA-Luc2			Readings		Average	NLR
PB1-PA	NEP-Luc1	PB2-Luc2	93704	99268	96486	1.83685		PB2-PB1	NEP-Luc1	PB1-Luc2	116958	123895	120426	1.72421		PB2-PB1	NEP-Luc1	PA-Luc2	571704	593746	582725	9.99974
	Luc1	PB2-Luc2	27580	27916	27748	52528			Luc1	PB1-Luc2	28557	28497	28527	69844.5			Luc1	PA-Luc2	15856	18057	16956.5	58274
	Luc2	NEP-Luc1	26782	22778	24780				Luc2	NEP-Luc1	41385	41250	41317.5				Luc2	NEP-Luc1	41385	41250	41317.5
pcDNA	NEP-Luc1	PB2-Luc2	10271	10393	10332	0.196695		pcDNA	NEP-Luc1	PB1-Luc2	5057	5525	5291	0.075754		pcDNA	NEP-Luc1	PA-Luc2	35447	40429	37938	0.651028
Replicate 3								Replicate 3								Replicate 3
Data corresponds to Fig. 3C

## Sheet: Data S1C
Settings	Readings		Average	NLR	%
Vector	1471431	1651034	1.56123e+06	24.8082	100
Nb8191	270762	223909	247336	6.16651	29.3708
Nb8196	80583	79194	79888.5	1.99176	9.48668
Nb8210	831329	777878	804604	20.0602	95.5458
-PB2 & PB1	103597	102908	103252	1.30818	5.98843
NEP-Luc1 + Luc2	19570	24050	21810
PA-Luc2 + Luc1	38776	43468	41122
Replicate 1
Settings	Readings		Average	NLR	%
Vector	744592	920020	832306	27.1849	100
Nb8191	436634	482788	459711	8.51261	30.8521
Nb8196	178495	199348	188922	3.49832	12.6789
Nb8210	1532148	1505834	1518991	28.1276	101.942
-PB2 & PB1	28541	31921	30231	0.987409	3.6322
NEP-Luc1 + Luc2	6842	7048	6945
PA-Luc2 + Luc1	24961	22382	23671.5
Replicate 2
Settings	Readings		Average	NLR	%
Vector	1263644	1320165	1.2919e+06	9.56474	100
Nb8191	274017	281878	277948	4.9416	22.621
Nb8196	125146	118593	121870	2.1667	9.91848
Nb8210	1053383	983002	1.01819e+06	18.1023	82.8667
-PB2 & PB1	25276	26075	25675.5	0.190091	1.98741
NEP-Luc1 + Luc2	100724	89792	95258
PA-Luc2 + Luc1	39794	39829	39811.5
Replicate 3
Data corresponds to Fig. 3E

## Sheet: Data S1D
Settings			Readings		Average	Noise	NLR	%
NEP (WT)-Luc1	PB2 + PB1	PA-Luc2	290235	222495	256365	20711.5	12.3779	100
NEP (R15A)-Luc1			19269	24029	21649	18880	1.14666	9.26379
NEP (R42A)-Luc1			104167	90905	97536	17189	5.67433	45.8424
NEP (Q96A)-Luc1			75487	78171	76829	18987.5	4.04629	32.6896
NEP (Q101A)-Luc1			257694	295467	276580	20599	13.4269	108.475
NEP (WT)-Luc1	Luc2		6461	7552	7006.5	293T
NEP (R15A)-Luc1			5186	5164	5175
NEP (R42A)-Luc1			3127	3841	3484
NEP (Q96A)-Luc1			5708	4857	5282.5
NEP (Q101A)-Luc1			6845	6943	6894
PA-Luc2	Luc1		14085	13325	13705
Replicate 1
Settings			Readings		Average	Noise	NLR	%
NEP (WT)-Luc1	PB2 + PB1	PA-Luc2	155571	146080	150826	18281.5	8.25017	100
NEP (R15A)-Luc1			9918	10435	10176.5	16764.5	0.607027	7.35775
NEP (R42A)-Luc1			44641	44610	44625.5	15956	2.79678	33.8997
NEP (Q96A)-Luc1			47378	40018	43698	16402.5	2.66411	32.2915
NEP (Q101A)-Luc1			149181	154714	151948	17539	8.66341	105.009
NEP (WT)-Luc1	Luc2		4907	5326	5116.5	293T
NEP (R15A)-Luc1			3694	3505	3599.5
NEP (R42A)-Luc1			2929	2653	2791
NEP (Q96A)-Luc1			3234	3241	3237.5
NEP (Q101A)-Luc1			4795	3953	4374
PA-Luc2	Luc1		15235	11095	13165
Replicate 2
Settings			Readings		Average	Noise	NLR	%
NEP (WT)-Luc1	PB2 + PB1	PA-Luc2	87033	68257	77645	13394	5.797	100
NEP (R15A)-Luc1			7508	6632	7070	14695.5	0.4811	8.29912
NEP (R42A)-Luc1			35144	33385	34264.5	13905.5	2.4641	42.5064
NEP (Q96A)-Luc1			27326	39581	33453.5	13939	2.39999	41.4006
NEP (Q101A)-Luc1			83821	93994	88907.5	13723.5	6.47849	111.756
NEP (WT)-Luc1	Luc2		2623	3241	2932	293T
NEP (R15A)-Luc1			4436	4031	4233.5
NEP (R42A)-Luc1			3098	3789	3443.5
NEP (Q96A)-Luc1			3603	3351	3477
NEP (Q101A)-Luc1			3083	3440	3261.5
PA-Luc2	Luc1		10050	10874	10462
Replicate 3
Settings			Readings		Average	Noise	NLR	%
NEP (WT)-Luc1	PB2 + PB1 + PA-Luc2	Vector	243349	289115	266232	15699.5	16.958	100
NEP (4A)-Luc1			9333	9007	9170	11583	0.791677	4.66846
NEP (WT)-Luc1	/	Luc2	5372	5666	5519	293T
NEP (4A)-Luc1			1476	1329
PA-Luc2		Luc1	10082	10279	10180.5
Replicate 1
Settings			Readings		Average	Noise	NLR	%
NEP (WT)-Luc1	PB2 + PB1 + PA-Luc2	Vector	365034	449876	407455	26614	15.3098	100
NEP (4A)-Luc1			12047	12220	12133.5	20373.5	0.595553	3.89001
NEP (WT)-Luc1	/	Luc2	8269	8670	8469.5	293T
NEP (4A)-Luc1			2254	2204	2229
PA-Luc2		Luc1	18068	18221	18144.5
Replicate 2
Settings			Readings		Average	Noise	NLR	%
NEP (WT)-Luc1	PB2 + PB1 + PA-Luc2	Vector	624907	714721	669814	30915.5	21.666	100
NEP (4A)-Luc1			20805	21534	21169.5	24101	0.878366	4.05413
NEP (WT)-Luc1	/	Luc2	9586	9375	9480.5	293T
NEP (4A)-Luc1			2812	2520	2666
PA-Luc2		Luc1	22978	19892	21435
Replicate 3
Data corresponds to Fig. 3F

## Sheet: Data S1E
Settings		Readings		Average	NLR	%
PA-Luc2 + PB2 + PB1	NEP-Luc1	406804	345402	376103	3.97706	100
	NEP (R15A + I121A)-Luc1	33381	31427	32404	0.342653	8.61572
Luc2	NEP-Luc1	66441	57624	62032.5
	NEP (R15A + I121A)-Luc1	67553	73317	70435
Luc1	PA-Luc2	21882	26384	24133
Replicate 1
Settings		Readings		Average	NLR	%
PA-Luc2 + PB2 + PB1	NEP-Luc1	1722937	1456946	1.58994e+06	25.8107	100
	NEP (R15A + I121A)-Luc1	75403	60420	67911.5	1.26816	4.91332
Luc2	NEP-Luc1	36458	34632	35545
	NEP (R15A + I121A)-Luc1	25168	29824	27496
Luc1	PA-Luc2	27790	24320	26055
Replicate 2
Settings		Readings		Average	NLR	%
PA-Luc2 + PB2 + PB1	NEP-Luc1	3923867	3322089	3622978	27.5845	100
	NEP (R15A + I121A)-Luc1	117110	96323	106716	0.812515	2.94555
Luc2	NEP-Luc1	46914	34079	40496.5
	NEP (R15A + I121A)-Luc1	55796	76401	66098.5
Luc1	PA-Luc2	62624	67861	65242.5
Replicate 3
Settings		Readings		Average	NLR	%
PA-Luc2 + PB2 + PB1	NEP-Luc1	1133612	1242811	1.18821e+06	31.714	100
	NEP (I121A)-Luc1	2247977	2064388	2.15618e+06	54.3092	171.247
Luc2	NEP-Luc1	11891	14024	12957.5
	NEP (I121A)-Luc1	15047	15339	15193
Luc1	PA-Luc2	24626	24392	24509
Replicate 1
Settings		Readings		Average	NLR	%
PA-Luc2 + PB2 + PB1	NEP-Luc1	212817	184865	198841	19.8385	100
	NEP (I121A)-Luc1	303253	356624	329938	31.5655	159.113
Luc2	NEP-Luc1	5143	5533	5338
	NEP (I121A)-Luc1	5106	6429	5767.5
Luc1	PA-Luc2	4671	4699	4685
Replicate 2
Settings		Readings		Average	NLR	%
PA-Luc2 + PB2 + PB1	NEP-Luc1	592648	530230	561439	27.5357	100
	NEP (I121A)-Luc1	814648	953816	884232	34.8493	126.561
Luc2	NEP-Luc1	5610	10949	8279.5
	NEP (I121A)-Luc1	13420	13106	13263
Luc1	PA-Luc2	13025	11195	12110
Replicate 3
Data corresponds to Fig. S9A
